# Supplementary material for: Silicon-Mediated Modulation of Olive Leaf Phytochemistry: Genotype-Specific and Stress-Dependent Responses
Source: Plants (Basel). 2025 Apr 23;14(9):1282. doi: 10.3390/plants14091282 (PMC12073494; doi:10.3390/plants14091282)
Supplement: Supplementary file 1 [file plants-14-01282-s001.zip]

Archive with 1 entries (1 files):
- plants-3553878-supplementary.pdf
